# Supplementary material for: Analysis of 1840 Equine Intraocular Fluid Samples for the Presence of Anti-Leptospira Antibodies and Leptospiral DNA and the Correlation to Ophthalmologic Findings in Terms of Equine Recurrent Uveitis (ERU)—A Retrospective Study
Source: Vet Sci. 2022 Aug 21;9(8):448. doi: 10.3390/vetsci9080448 (PMC9414351; doi:10.3390/vetsci9080448)
Supplement: Supplementary file 1 [file vetsci-09-00448-s001.zip]

Archive with 1 entries (1 files):
- vetsci-1820563-supplementary.pdf
